# Supplementary material for: Whole-genome sequencing of Western Canadian Borrelia spp. collected from diverse tick and animal hosts reveals short-lived local genotypes interspersed with longer-lived continental genotypes
Source: Microb Genom. 2024 Aug 2;10(8):001276. doi: 10.1099/mgen.0.001276 (PMC11296321; doi:10.1099/mgen.0.001276)
Supplement: Uncited Supplementary Material 2. [file mgen-10-01276-s002.xlsx]

## Sheet: PubMLST.ST.Summary
			ST.1	ST.1121/22	NST.1	ST.2	ST.10	NST.10	ST.1131/35	ST.12	ST.16	ST.29	ST.43	ST.55	ST.59	ST.268	ST.273	NST.273	ST.317	ST.333	ST.400	NST.400	ST.404	NST.404	ST.405	ST.408	ST.449	NST.449	ST.641
Canadian Provinces	Western	Bristish Columbia		1994-1996	1994	2004		2000-2003	1997-2000	2000-2008	1993	1994-2010	1993		1994	2002		1996	1997-2009	1993-1999		2004		1997-1998		1993-2009		2005-2007	2011
	Central	Manitoba								2015-2018		2006-2016	2011, 2016	2006-2016		2016													2011-2016
		Ontario	2005-2019							2012-2019	2019	2001-2016	2016	2001-2019	2012				2019										2013
		Quebec	2008-2015							2012-2015	2015	2015			2008-2015
	Atlantic	New Brunswick	2015
		Prince Edward Island	2015												2015				2015
		Nove Scotia	2015-2016							2002-2016	2015-2016				2015
American States	Pacific	CA				2004-2015	2004-2015													2004-2015	2004		2004		2004	2004
		WA																							2016 (this study)
	East of Rockies	CO															2015
		MN										2004-2015	2004	2005
		WI								1997-2016		1997-2016	1996-2015	1999-2012
		IL								2015		2005
		MI								2005
		NY	1981-2015							2002-2015	1984-2015				2007-2013	2007-2013
		PA	2005												2005
		VA	2011
		SC																									2015
		VT	1981-2016
		NH	2013											2015 (this study)
		MA	2007-2013							2007	2007-2013
		CT	2000-2013							2007-2015	2007	2007			2000-2007
		RI	2000								2000-2016
		ME	2004
