# Supplementary material for: Whole-genome sequencing of Western Canadian Borrelia spp. collected from diverse tick and animal hosts reveals short-lived local genotypes interspersed with longer-lived continental genotypes
Source: Microb Genom. 2024 Aug 2;10(8):001276. doi: 10.1099/mgen.0.001276 (PMC11296321; doi:10.1099/mgen.0.001276)
Supplement: Uncited Supplementary Material 3. [file mgen-10-01276-s003.xlsx]

## Sheet: Tabelle1
Table S6: PubMLST typing of the eight MLST loci in B. burgdorferi genomes
ID	isolate name		country	species	year		clpA	clpX	nifS	pepX	pyrG	recG	rplB	uvrA	ST
3652	S02		Canada	Borrelia burgdorferi sensu stricto	1993	tick	2	2	1	2	2	2	2	2	16
3653	S03		Canada	Borrelia burgdorferi sensu stricto	1993	tick	2	2	1*	2	2	2	2	2	16
3654	S04		Canada	Borrelia burgdorferi sensu stricto	1993	tick	4	4	3	3	3	21	6	3	43
3655	S05		Canada	Borrelia burgdorferi sensu stricto	1993	tick	6	1	114	140	1	7	4	11	408
3656	S06		Canada	Borrelia burgdorferi sensu stricto	1993	tick	8	1	15	120	1	18	1	7	333
3657	S08		Canada	Borrelia burgdorferi sensu stricto	1994	tick	1	1	1	1	1	1	279	1	1121
3658	S09		Canada	Borrelia burgdorferi sensu stricto	1994	tick	1	291	1	1	1	1	279	1	1122
3659	S10		Canada	Borrelia burgdorferi sensu stricto	1994	tick	1	1	1	1	1	1	279	1	1121
3660	S11		Canada	Borrelia burgdorferi sensu stricto	1994	tick	18	12	1	11	2	15	1	2	29
3661	S12		Canada	Borrelia burgdorferi sensu stricto	1994	tick	6	1	114	140	1	7	4	11	408
3662	S13		Canada	Borrelia burgdorferi sensu stricto	1994	tick	1	1	1	1	1	1	279	1	1121
3663	S14		Canada	Borrelia burgdorferi sensu stricto	1994	tick	1	1	1	1	1	1	279	1	1121
3664	S15		Canada	Borrelia burgdorferi sensu stricto	1994	tick	1	1	too short	1	1	1	279	1	no ST
3665	S16		Canada	Borrelia burgdorferi sensu stricto	1995	tick	1	1	1	1	1	1	279	1	1121
3666	S17		Canada	Borrelia burgdorferi sensu stricto	1995	tick	1	1	1	1	1	1	279	1	1121
3667	S18		Canada	Borrelia burgdorferi sensu stricto	1995	tick	1	1	1	1	1	1	279	1	1121
3668	S19		Canada	Borrelia burgdorferi sensu stricto	1996	tick	1	291	1	1	1	1	279	1	1122
3669	S20		Canada	Borrelia bissettiae	1996	tick	121	84	83	103	102	326	84	295	1130
3670	S21		Canada	Borrelia burgdorferi sensu stricto	1997	tick	128	3	2	4	3	4	4	4	317
3671	S22		Canada	Borrelia burgdorferi sensu stricto	1997	tick	5	5	260	8	1	5	6	127	1131
3672	S23		Canada	Borrelia burgdorferi sensu stricto	1997	animal host	5	5	260	8	1	5	6	127	1131
3673	S24		Canada	Borrelia burgdorferi sensu stricto	1997	animal host	128	3	2	4	3	4	4	4	317
3674	S25		Canada	Borrelia burgdorferi sensu stricto	1997	tick	5	5	260	8	1	5	6	127	1131
3675	S27		Canada	Borrelia burgdorferi sensu stricto	1998	tick	5	5	260	8	1	5	6	127	1131
3676	S29		Canada	Borrelia burgdorferi sensu stricto	1999	tick	8	1	15	120	1	18	1	7	333
3677	S30		Canada	Borrelia burgdorferi sensu stricto	2000	tick	5	5	4	5	301	5	280	6	1135
3678	S31		Canada	Borrelia burgdorferi sensu stricto	2000	tick	3	3	2	4	3	4	4	4	12
3679	S32		Canada	Borrelia burgdorferi sensu stricto	2000	tick	5	5	4	5	301	5	280	6	1135
3680	S33		Canada	Borrelia burgdorferi sensu stricto	2002	tick	8	1	15	94	2	20	96	7	268
3681	S35		Canada	Borrelia burgdorferi sensu stricto	2004	tick	1	1	7	1	1	1	1	11	2
3682	S41		Canada	Borrelia burgdorferi sensu stricto	2005	tick	3	3	2	4	3	4	4	4	12
3683	S42		Canada	Borrelia americana	2007	tick	327	294	261	292	302	327	281	296	1137
3684	S43		Canada	Borrelia burgdorferi sensu stricto	2008	tick	3	3	2	4	3	4	4	4	12
3685	S44		Canada	Borrelia burgdorferi sensu stricto	2008	tick	3	3	2	4	3	4	4	4	12
3686	S48		Canada	Borrelia burgdorferi sensu stricto	2010	tick	18	12	1	11	2	15	1	2	29
3687	S90		USA	Borrelia burgdorferi sensu stricto	2015	tick	not found	1	17	20	2	1	1	10	no ST
	* = manually submitted
